# Supplementary material for: Pharmacophore-Based Discovery of Substrates of a Novel Drug/Proton-Antiporter in the Human Brain Endothelial hCMEC/D3 Cell Line
Source: Pharmaceutics. 2022 Jan 21;14(2):255. doi: 10.3390/pharmaceutics14020255 (PMC8875908; doi:10.3390/pharmaceutics14020255)
Supplement: Supplementary file 1 [file pharmaceutics-14-00255-s001.zip]

Archive with 1 entries (1 files):
- pharmaceutics-1534177-supplementary.pdf
